# Supplementary material for: Exploratory Quality Control Study for Polygonum multiflorum Thunb. Using Dinuclear Anthraquinones with Potential Hepatotoxicity
Source: Molecules. 2022 Oct 10;27(19):6760. doi: 10.3390/molecules27196760 (PMC9570674; doi:10.3390/molecules27196760)
Supplement: Supplementary file 1 [file molecules-27-06760-s001.zip]

Archive with 1 entries (1 files):
- molecules-1935547-supplementary.pdf
